# Supplementary material for: Long-term prognosis of breast cancer detected by mammography screening or other methods
Source: Breast Cancer Res. 2011 Dec 28;13(6):R134. doi: 10.1186/bcr3080 (PMC3326576; doi:10.1186/bcr3080)
Supplement: Additional file 1 — Consort diagrams for main analyses, the first sensitivity analyses and the second sensitivity analyses. [file bcr3080-S1.XLSX]

## Sheet: Main
				2,936 women diagnosed with breast cancer in 1991-92 in Finland
								n=14, zero follow-up time (diagnosis in obduction, died during operation etc.)
								all of them have also an other reason for exclusion (7 M1, 10 no surg and 1 other hist)
								wrong diagnosis
								n=46
						2,883 patients
					primarly M1	excluded
					n=131
					no surgery	excluded
					n=101
					LCIS	excluded
					n=18
								histology not available
								n=73
					DCIS	excluded
					n=191
							excluded	contralateral breast cancer (any time)
									n=349
							excluded	recent (85->), synchronous or later other cancer
									n=301
			method of detection not known
				n=50
						main analyses
						n=1,884
				screened				not screened
				n=408				n= 1,476
					One patient could have been excluded for several reasons
					Cervical carcinoma in situ and basal cell carcinoma are not classified as other carcinomas.

## Sheet: 1st_sens
						2,936 women diagnosed with breast cancer in 1991-92 in Finland
								n=14, zero follow-up time (diagnosis in obduction, died during operation etc.)
								all of them have also an other reason for exclusion (7 M1, 10 no surg and 1 other hist)
								wrong diagnosis
								n=46
						2,883 patients
					primarly M1	excluded
					n=131
					no surgery	excluded
					n=101
					LCIS	excluded
					n=18
								histology not available
								n=73
					DCIS	excluded
					n=191
							excluded	previous or synchronous contralateral breast cancer
									n=168
							excluded	recent (1985->) or synchronous other cancer
				method of detection not known					n=44
				n=59
						1st sensitivity analyses
						n=2,217
				screened				not screened
				n=487				n= 1730
					One patient could have been excluded for several reasons
					Cervical carcinoma in situ and basal cell carcinoma are not classified as other carcinomas.

## Sheet: 2nd_sens
						2,936 women diagnosed with breast cancer in 1991-92 in Finland
								n=14, zero follow-up time (diagnosis in obduction, died during operation etc.)
								all of them have also an other reason for exclusion (7 M1, 10 no surg and 1 other hist)
								wrong diagnosis
								n=46
						2,883 patients
					primarly M1	excluded
					n=131
					no surgery	excluded
					n=101
					LCIS	excluded
					n=18
								histology not available
								n=73
					DCIS	excluded
					n=191			method of detection not known
									n=66
						2nd sensitivity analyses
						n=2,383
				screened				not screened
				n=507				n= 1,876
					One patient could have been excluded for several reasons
					Cervical carcinoma in situ and basal cell carcinoma are not classified as other carcinomas.
